# Supplementary material for: Cross-talk between EGF and BMP9 signalling pathways regulates the osteogenic differentiation of mesenchymal stem cells
Source: J Cell Mol Med. 2013 Jul 11;17(9):1160–72. doi: 10.1111/jcmm.12097 (PMC4118175; doi:10.1111/jcmm.12097)
Supplement: Supplementary file 3 [file jcmm0017-1160-SD3.xls]

## Sheet: Suppl Table 1
Supplemental Table 1. Oligonucleotides used for cloning, RT-PCR and ChIP
Gene	Species	Accession No	Primer Sequence	Use
EGF	human	NM_001963	atgggcatgctgctcactcttatcattctg	cloning
			ttactgagtcagctccatttggtgtggtg
GAPDH	mouse	NM_008084	ACCCAGAAGACTGTGGATGG	RT-PCR
			CACATTGGGGGTAGGAACAC
PP-1	mouse	genomic DNA	TCTCCAACCTGTGCTCTGTG	ChIP PCR
			GGGTGGCCTTTGGAGTTAAT
PP-2	mouse	genomic DNA	ACGCCACCTACAAAACTTGG	ChIP PCR
			AATTTAGGCCCCTTTGCTGT
EGF	mouse	NM_010113.3	CCCAGGCAACGTATCAAAGT	RT-PCR
			CCCAGGAAAGCAATCACATT
EGFR	mouse	NM_207655	CAGTGGGCAACCCTGAGTAT	RT-PCR
			GGGCCCTTAAATATGCCATT
BMP9	mouse	NM_019506	CGCAGCCTTAACCTCAGC	RT-PCR
			GTTGGAGGCAGGCGTAGA
